# Supplementary material for: Enhancing Lung Cancer Classification through Integration of Liquid Biopsy Multi-Omics Data with Machine Learning Techniques
Source: Cancers (Basel). 2023 Sep 14;15(18):4556. doi: 10.3390/cancers15184556 (PMC10526503; doi:10.3390/cancers15184556)
Supplement: Supplementary file 1 [file cancers-15-04556-s001.zip]

Archive with 1 entries (1 files):
- cancers-2578605-supplementary.pdf
